# Supplementary material for: Establishment and Characterization of OS-MET-R-092: A Novel Patient-Derived Cell Culture from an Osteosarcoma Bone Metastasis
Source: Int J Mol Sci. 2025 Oct 29;26(21):10540. doi: 10.3390/ijms262110540 (PMC12609462; doi:10.3390/ijms262110540)
Supplement: Supplementary file 1 [file ijms-26-10540-s001.zip]

Archive with 1 entries (1 files):
- ijms-3897616-supplementary.pdf
